# Supplementary material for: Genome-Wide Characterization of IQD Family Proteins in Apple and Functional Analysis of the Microtubule-Regulating Abilities of MdIQD17 and MdIQD28 under Cold Stress
Source: Plants (Basel). 2024 Sep 9;13(17):2532. doi: 10.3390/plants13172532 (PMC11397337; doi:10.3390/plants13172532)
Supplement: Supplementary file 1 [file plants-13-02532-s001.zip › Table S1.xlsx]

## Sheet: Sheet1
Table S1: List of gene name.
No.	Seq ID	Gene Name
1	MD01G1087900	MdIQD1
2	MD01G1197700	MdIQD2
3	MD01G1218100	MdIQD3
4	MD01G1227500	MdIQD4
5	MD02G1066900	MdIQD5
6	MD02G1297300	MdIQD6
7	MD03G1158100	MdIQD7
8	MD04G1049400	MdIQD8
9	MD04G1065600	MdIQD9
10	MD04G1103600	MdIQD10
11	MD04G1222100	MdIQD11
12	MD05G1305200	MdIQD12
13	MD06G1121100	MdIQD13
14	MD06G1189500	MdIQD14
15	MD07G1158100	MdIQD15
16	MD07G1170800	MdIQD16
17	MD07G1178400	MdIQD17
18	MD07G1265200	MdIQD18
19	MD07G1288000	MdIQD19
20	MD07G1297900	MdIQD20
21	MD08G1015800	MdIQD21
22	MD08G1064300	MdIQD22
23	MD09G1117800	MdIQD23
24	MD09G1190900	MdIQD24
25	MD09G1201900	MdIQD25
26	MD10G1284500	MdIQD26
27	MD11G1174600	MdIQD27
28	MD12G1123500	MdIQD28
29	MD12G1238300	MdIQD29
30	MD13G1077100	MdIQD30
31	MD13G1198300	MdIQD31
32	MD13G1257200	MdIQD32
33	MD14G1079600	MdIQD33
34	MD14G1137700	MdIQD34
35	MD14G1196500	MdIQD35
36	MD15G1014800	MdIQD36
37	MD15G1057400	MdIQD37
38	MD15G1197400	MdIQD38
39	MD16G1077200	MdIQD39
40	MD16G1198400	MdIQD40
41	MD17G1109100	MdIQD41
42	MD17G1182000	MdIQD42
