# Supplementary material for: Genome-Wide Characterization of IQD Family Proteins in Apple and Functional Analysis of the Microtubule-Regulating Abilities of MdIQD17 and MdIQD28 under Cold Stress
Source: Plants (Basel). 2024 Sep 9;13(17):2532. doi: 10.3390/plants13172532 (PMC11397337; doi:10.3390/plants13172532)
Supplement: Supplementary file 1 [file plants-13-02532-s001.zip › Table S2.xlsx]

## Sheet: Sheet1
Table S2: List of subcellular localization predictions.
No.	Gene	Predicted location(s)
1	MdIQD1	Nucleus
2	MdIQD2	Nucleus.
3	MdIQD3	Nucleus.
4	MdIQD4	Nucleus.
5	MdIQD5	Nucleus.
6	MdIQD6	Nucleus.
7	MdIQD7	Nucleus.
8	MdIQD8	Nucleus.
9	MdIQD9	Nucleus.
10	MdIQD10	Nucleus.
11	MdIQD11	Nucleus.
12	MdIQD12	Nucleus.
13	MdIQD13	Nucleus.
14	MdIQD14	Nucleus.
15	MdIQD15	Nucleus.
16	MdIQD16	Chloroplast. Nucleus.
17	MdIQD17	Nucleus.
18	MdIQD18	Nucleus.
19	MdIQD19	Nucleus.
20	MdIQD20	Nucleus.
21	MdIQD21	Nucleus.
22	MdIQD22	Nucleus.
23	MdIQD23	Nucleus.
24	MdIQD24	Chloroplast.
25	MdIQD25	Nucleus.
26	MdIQD26	Chloroplast. Nucleus.
27	MdIQD27	Nucleus.
28	MdIQD28	Chloroplast. Nucleus.
29	MdIQD29	Nucleus.
30	MdIQD30	Nucleus.
31	MdIQD31	Nucleus.
32	MdIQD32	Nucleus.
33	MdIQD33	Nucleus.
34	MdIQD34	Nucleus.
35	MdIQD35	Nucleus.
36	MdIQD36	Nucleus.
37	MdIQD37	Nucleus.
38	MdIQD38	Nucleus.
39	MdIQD39	Nucleus.
40	MdIQD40	Nucleus.
41	MdIQD41	Nucleus.
42	MdIQD42	Nucleus.
