# Supplementary material for: Genome-Wide Characterization of IQD Family Proteins in Apple and Functional Analysis of the Microtubule-Regulating Abilities of MdIQD17 and MdIQD28 under Cold Stress
Source: Plants (Basel). 2024 Sep 9;13(17):2532. doi: 10.3390/plants13172532 (PMC11397337; doi:10.3390/plants13172532)
Supplement: Supplementary file 1 [file plants-13-02532-s001.zip › Table S3.xlsx]

## Sheet: Sheet1
Table S3: List of primers.
No.	Primer Name	Seq
1	MdUBQ-qPCR-F	AGCAGAGGTTGATTTTCGCT
2	MdUBQ-qPCR-R	GAGGACAAGGTGAAGGGTGG
3	MdIQD17-F	ATGCCCGGTTACCCTGGAAA
4	MdIQD17-R	CTACCTGCTGCCTTTCCTCT
5	MdIQD28-F	ATGGGGAAGAAAGGTTGGTT
6	MdIQD28-R	TTAGCTTTCGACTCCAATATCGGT
7	MdIQD17-qPCR-F	AGGACCCCTACTGCCCTAAG
8	MdIQD17-qPCR-R	TCTGACAGAGGATCCTGCGA
9	MdIQD28-qPCR-F	ATCCAAGCAATCCCACCTGG
10	MdIQD28-qPCR-R	GCTTTTCACTGGCTGTTGGG
11	MdIQD17-1390-F	cagctgcaggtcgacggatccATGCCCGGTTACCCTGGA
12	MdIQD17-1390-R	gctcaccatggtaccgaattcCCTGCTGCCTTTCCTCTCG
13	MdIQD28-1390-F	cagctgcaggtcgacggatccATGGGGAAGAAAGGTTGGTTTT
14	MdIQD28-1390-R	gctcaccatggtaccgaattcGCTTTCGACTCCAATATCGGTC
